# Supplementary material for: Microbiome Analysis of the Bamboo Aphid Melanaphis bambusae Infected with the Aphid Obligate Pathogen Conidiobolus obscurus (Entomophthoromycotina)
Source: Insects. 2022 Nov 10;13(11):1040. doi: 10.3390/insects13111040 (PMC9692958; doi:10.3390/insects13111040)
Supplement: Supplementary file 1 [file insects-13-01040-s001.zip]

Archive with 1 entries (1 files):
- insects-1984991-supplementary.pdf
